# Supplementary material for: The Association between Dietary Iron Intake, SNP of the MTNR1B rs10830963, and Glucose Metabolism in Chinese Population
Source: Nutrients. 2023 Apr 20;15(8):1986. doi: 10.3390/nu15081986 (PMC10142655; doi:10.3390/nu15081986)
Supplement: Supplementary file 1 [file nutrients-15-01986-s001.zip]

Archive with 1 entries (1 files):
- nutrients-2316818-supplementary.pdf
